# Supplementary material for: Framework for In Silico Toxicity Screening of Novel Odorants
Source: Toxics. 2025 Oct 21;13(10):902. doi: 10.3390/toxics13100902 (PMC12567721; doi:10.3390/toxics13100902)
Supplement: Supplementary file 1 [file toxics-13-00902-s001.zip]

Archive with 1 entries (1 files):
- toxics-3887806-supplementary.xlsx
